# Supplementary material for: Matrix Metallopeptidase-Gene Signature Predicts Stage I Lung Adenocarcinoma Survival Outcomes
Source: Int J Mol Sci. 2023 Jan 25;24(3):2382. doi: 10.3390/ijms24032382 (PMC9917043; doi:10.3390/ijms24032382)
Supplement: Supplementary file 1 [file ijms-24-02382-s001.zip]

Archive with 1 entries (1 files):
- ijms-2143257-supplementary.pdf
